# Supplementary material for: Chicken Coccidiosis in Peri-Urban Family Farming in Two South American Countries: Prevalence and Circulating Eimeria spp
Source: Animals (Basel). 2025 Mar 29;15(7):982. doi: 10.3390/ani15070982 (PMC11987751; doi:10.3390/ani15070982)
Supplement: Supplementary file 1 [file animals-15-00982-s001.zip]

Archive with 1 entries (1 files):
- animals-3460058-supplementary.pdf
